# Supplementary material for: Long-Distance Electrical and Calcium Signals Evoked by Hydrogen Peroxide in Physcomitrella
Source: Plant Cell Physiol. 2023 May 26;64(8):880–92. doi: 10.1093/pcp/pcad051 (PMC10434737; doi:10.1093/pcp/pcad051)
Supplement: pcad051_Supp [file pcad051_supp.zip]

Archive with 10 entries (10 files):
- suppl_data/pcp-2023-e-00099-File009.mp4
- suppl_data/pcp-2023-e-00099-File010.mp4
- suppl_data/pcp-2023-e-00099-File011.mp4
- suppl_data/pcp-2023-e-00099-File012.mp4
- suppl_data/pcp-2023-e-00099-File013.mp4
- suppl_data/pcp-2023-e-00099-File014.mp4
- suppl_data/pcp-2023-e-00099-File015.mp4
- suppl_data/pcp-2023-e-00099-File016.docx
- suppl_data/pcp-2023-e-00099-File017.docx
- suppl_data/pcp-2023-e-00099-File018.xlsx
