# Supplementary material for: Long-Distance Electrical and Calcium Signals Evoked by Hydrogen Peroxide in Physcomitrella
Source: Plant Cell Physiol. 2023 May 26;64(8):880–92. doi: 10.1093/pcp/pcad051 (PMC10434737; doi:10.1093/pcp/pcad051)
Supplement: pcad051_Supp [file pcad051_supp.zip › suppl_data/pcp-2023-e-00099-File018.xlsx]

## Sheet: Sheet1
Gene	Seq	Amplicon [bp]	Gene Accession
C45	ACGCACCGGCATCGT	60	Pp3c13_2360V3.1
	TGCTTGTTCATCACGACACCA
LWD	CACTGCAGGAGCTGAAATCAATC	93	Pp3c22_18860V3.1
	CGTAGTATCTGGAGCTTGGTGGA
Pp3c16_25090V3.1	ACTATCCTCGCTAGCGTCTG	97	Pp3c16_25090V3.1
	TGATCCTAGAGGCGGTAAGG
Pp3c5_28420V3.1	GGGACAATTTGGAGGGGAAG	131	Pp3c5_28420V3.1
	CACCCAAAGGCTATCCACAG
Pp3c11_20290V3.1	GCACCGAAACCCAGATACTC	71	Pp3c11_20290V3.1
	CTCGCTGCTCTAACTCCTTC
Pp3c13_12890V3.1	CATTACCACAGGGAGGAAGC	136	Pp3c13_12890V3.1
	CTGCACTGGGGTGAATGTAC
